# Supplementary material for: Rapid Natural Killer Cell Gene Responses, Generated by TLR Ligand-Induced Trained Immunity, Provide Protection to Bacterial Infection in rag1−/− Mutant Zebrafish (Danio rerio)
Source: Int J Mol Sci. 2025 Jan 23;26(3):962. doi: 10.3390/ijms26030962 (PMC11818001; doi:10.3390/ijms26030962)
Supplement: Supplementary file 1 [file ijms-26-00962-s001.zip]

Archive with 11 entries (11 files):
- ijms-3360724-supplementary/rapid gene response Supp Fig 1 qPCR kidney ifng, nitr9, tbet.pdf
- ijms-3360724-supplementary/rapid gene response Supp Fig 2 qPCR kidney nk lysins.pdf
- ijms-3360724-supplementary/rapid gene response Supp Fig 3 qPCR liver ifng, nitr9, tbet.pdf
- ijms-3360724-supplementary/rapid gene response Supp Fig 4 qPCR liver nk lysins.pdf
- ijms-3360724-supplementary/rapid gene response Supp Fig 5 Kidney Correlation Matrix.pdf
- ijms-3360724-supplementary/rapid gene response Supp Fig 6 Liver Correlation Matrix.pdf
- ijms-3360724-supplementary/rapid gene response Supp Fig 7 kidney FC.pdf
- ijms-3360724-supplementary/rapid gene response Supp Fig 8 liver FC.pdf
- ijms-3360724-supplementary/rapid gene response Supplemental Figure Captions.pdf
- ijms-3360724-supplementary/Table S1 gene expression ANOVA.pdf
- ijms-3360724-supplementary/Table S2 Flow Cytometry Statistical Analyses.pdf
